# Supplementary material for: Resident to exhausted CD4+ T cell ratio is associated with the prognosis of gastric cancer
Source: Genes Dis. 2023 Sep 7;11(4):101076. doi: 10.1016/j.gendis.2023.101076 (PMC10955202; doi:10.1016/j.gendis.2023.101076)
Supplement: Multimedia component 3 [file mmc3.xlsx]

## Sheet: Table S1
Resident and exhausted genes of T and NK cells extracted from previous literature
T cell	NK cell
FOXP3	KLRD1
IL1R2	KLRF1
CCR8	NCAM1
ADTRP	IL2RA
IL1R1	IL7RA
TNFRSF4	KIT
GK	SELL
F5	NKG2A
IL2RA	ITGA5
TBC1D4	CXCR3
CD4	CCR7
IL6R	NCR1
FBLN7	FCGR3A
AC017002.1	KIR3DL3
PCBP3	KIR2L3
LGMN	KIR2DP1
POU2AF1	KIR2DL1
FAAH2	KIR3DP1
CTLA4	KIR2DL4
TNFRSF18	KIR3DL1
ICA1	KIR2DS4
CCR4	KIR3DL2
BATF	KIR2DS1
MAF	KIR2DS2
RP11-121P12.1	KIR2DS3
ZC3H12D	KIR2DS5
AC017002.2	KIR2DL2
ZC2HC1A	KIR2DL5
AC133644.2	KIR3DS1
SUSD4	S1PR5
ARID5B	CX3CR1
PIM2	CXCR2
RTKN2	CXCR1
MIR4435-2HG	CD2
CLEC7A	KLRC2
HS3ST3B1	LILRB1
IL10	B3GAT1
PELI1	ITGA1
CDKL2	ITGAE
COL5A3	CD69
PBXIP1	CCR5
ICOS	CXCR6
CCR6	CD9
LY75	IFNG
CD79B	PRF1
FRMD4B	GZMA
DUSP16	GZMB
INPP1	GZMH
CD28	GZMK
GPX1	GZMM
METTL8	CKB
LIMS1	GIPC2
CXorf21	TNFSF11
RNF144B	GTF2IRD1
SPOCK2	FILIP1
MAST4	CEACAM16
SRGN	VIPR2
RP3-492J12.2	CD14
UCP2	PODNL1
NINJ2	JAG1
GNA15	IFITM2
FURIN	IFITM1
GCNT1	IFITM3
CTSB	LTA
PHACTR2	TGFBI
CACYBP	GPNMB
SATB1	QPCT
TOX2	FCGR1B
TMEM173	MGAT3
CD59	SLC24A3
NAB1	LAG3
EPSTI1	PXDC1
MAGEH1	PALM3
TRIB2	DSC2
ZDBF2	SLFN12
DNPH1	SLFN12L
NDUFV2	IFI27L2
SAT1	IL7R
PLAGL1	PSD2
IL6ST	THBS1
ZBTB32	IL1B
NAMPT	APOE
TIAM1	LRP5
ABCA1	GPR183
TNFRSF1B	S100A4
FCMR	UPP1
CD27	B4GALT6
CNST	RASD2
CD82	BMP7
TACC3	MPEG1
PHTF2	SIGLEC1
LINC00152	IL1RN
SETD7	DUSP14
ADAM12	VEGFC
RHOG	TMEM176A
ACP5	TMEM176B
RAB11FIP1	SUOX
PTPN13	ADAM8
CXCR6	TSPAN31
LZTFL1	CD200R1L
TRAF3	FCGR1A
CTSC	FGD5
MAL	CFB
ZC3H7A	CTNND2
GOLGA8B	SYNPO2
CD2	SPP1
CD247	TTN
RNF19A	GPR141
UBE2B	MYO10
GPR183	AVIL
TAB2	TNFSF10
ADI1	C15orf48
JAK3	CD74
PDCD1	SLC27A6
NCOA3	CDKL2
ICAM2	SEMA6D
DDIT4	PKD2
RORA	CD93
GBP2	HCK
IL12RB2	GPR34
MALAT1	EPDR1
ATP1B1	NLRP3
GRAMD3	GPR68
CMTM6	MYLK
TNIP1	SLC11A1
PMVK	PTGS1
NINJ1	CDH1
PTPN2	CDH17
RPS27L	CD200R1
NCF4	CASS4
TRBV7-2	RAMP1
MYO5A	ARNT2
OTUD5	CSF1R
ANKRD12	ACPP
ARNTL	CYBB
NOTCH2	SCN1B
CYTIP	PDCD1
LAPTM4A	HEMK1
AFTPH	MAFB
BACH1	CD3G
ATOX1	KLK8
G3BP2	CTLA4
TLK1	CEP290
GEM	WIPF3
SERINC5	STOX2
CARD16	LINC00402
LTB	SHISAL1
FAS	MAPK12
SYNGR2	LRRC2
SOX4	PMEPA1
IL18R1	EPYC
GBP5	EPHA1
VMP1	VWF
UBC	PBK
IL22	PAPOLB
SDF4	KIAA1671
CYTH1	NDFIP2
HNRNPLL	ACP5
RHOH	BCAR3
CCL20	ADAMTS17
RABGAP1L	CCR1
SNX9	CRYBG2
PPIF	FASLG
ZNF281	ASPM
LDLR	P2RY11
ADK	GCNT1
HDAC7	SIT1
NEAT1	CD3D
STAT3	CD4
LAG3	CD6
TFRC	TRAV13-1
ISCU	CD5
GPRIN3	CD27
RHBDD2	C14orf64
HIVEP1	COTL1
SIRPG	CD8A
KIAA0319L	IKZF3
VPS13C	LITAF
FOXO1	TRAV8-2
TIFA	JUNB
IRS2	TRAV4
TCAF2	SYNE2..1
SKAP1	MAL
CCM2	TC2N
CD40LG	SH2D1A
SEC14L1	IFNG-AS1
CMTM7	PASK
STAM	TRBV5-1
RNF213	ADTRP
PHLDA1	TRAV9-2
HBP1	CACNA1I
BIRC3	CCL5
ATP13A3	ACTN1
LAPTM5	CNN2
NBPF14	BCL11B
FXYD5	PYHIN1
GALM	CH25H
TTN	LBH
CDK6	FBLN7
LBH	TRAV2
BCL2	FAIM3
IL32	TRBV2
SQSTM1	IGFBP3
SLAMF1	ANK3
EPHB6	IL6R
SMAP2	LDLRAP1
OGDH	ACSL6
PRDM1	KCNA3
PASK	TNFRSF1B
YWHAQ	DNAJB1
HOPX	CD28
CCL5	TNFSF8
SH3BGRL3	TRAV41
XCL2	MIAT
TMSB4X	TRBV20-1
LGALS1	PCSK7
CD160	TRAV26-2
SPINK2	LEF1
XCL1	GABBR1
CD52	CD8B
VIM	TSHZ2
ANXA1	SLC25A4
ANKRD28	IL18BP
CD8B	AP000569.8..1
SPRY1	RASGRF2
GPR15	FRMD4B
CKLF	GRAP2
PTGER4	TRAV8-4
ITGA1	TNFRSF10A
RPS4Y1	SOCS3
ALOX5AP	RASA3
LDLRAD4	RP11-664D1.1
S100A10	GPR171
AC020571.3	TRAV27
ATF3	ATXN7L1
CAPG	CMTM7
ZNF683	TRAV8-3
GFPT2	APBA2
TRAV29DV5	TNFRSF10D
THBS1	PLEKHB1
HSPA1B	TBC1D4
CCL4	AC002306.1
IFNG	ZYX
TRBV3-1	HRH2
RP11-291B21.2	TRBV21-1
HSPA1A	CDHR3
CCL4L2	COL5A3
TMEM155	CAPN2
TIMD4	AC093609.1
CXCL13	TRAV12-2
GZMK	IL15
ETV1	RIC3
VCAM1	PPP1R2P9
TNFSF4	CENPM
LYST	RP11-18H21.1
CADM1	MID2
CST7	CST7
CMC1	RGL4
GZMH	SEC14L2
HAVCR2	AP3M2
DTHD1	ZBP1
AC069363.1	MT1F
TOX	SP140
NKG7	FBXO32
ENC1	CMTM8
CCL3L3	ZC3H12D
ZBED2	RP11-292F22.6
ITGB2	AC195454.1
EOMES	RGS1
TNFRSF9	ALOX5AP
SH2D1A	KRT81
CCDC141	ZNF683
TSC22D1	LGALS3
FCRL3	HSPA1A
DUSP4	RBPJ
TIGIT	RGS2
CRTAM	CD96
FABP5	GLIPR1
CCL3	GLUL
PLEK	LGALS1
APOBEC3G	HLA-DRB5
CBLB	ANXA2
CCDC64	CD99
PARK7	FAM46C
BANP	SAMSN1
ITGB2-AS1	APOBEC3C
PAM	HLA-DMA
DUSP2	APOBEC3G
CHI3L2	CYTIP
GZMB	KLRF2
CD8A	ID3
ADGRG1	RGS16
TRPS1	CD63
NELL2	HLA-DQA2
SRRT	LSP1
CD74	TBCD
HLA-DPA1	HLA-DRB1
TUBA4A	TRDC
CXCR4	ITM2C
RAB27A	JAML
TRAV12-2	HLA-DQB1
DGKZ	IL32
JAKMIP1	CITED2
MTSS1	S100A6
NCOA1	AGTRAP
PRF1	STK16
TRAT1	HLA-DQA1
CD38	LDLRAD4
RGS1	EVI2B
SERTAD3	METTL9
CCR5	ATXN1
ITM2A	MTFP1
SLC25A46	CTSA
NOP58	SLC6A6
CD84	CAMK4
SLA	CD82
RALGDS	ZNF331
COTL1	PLP2
TNFSF9	SURF4
LIMD2	MSMO1
LRMP	PLA2G16
ITGAL	CDKN1A
PTPRCAP	DUSP4
PCED1B	CCDC167
PYHIN1	PERP
APOBEC3C	GBP5
RHOB	DDIT4
CHST12	DAPK2
HLA-DMA	SPRY2
STX11	OASL
PAG1	IRF4
CDKN1B	KRT86
WNK1	SERINC1
ATXN1	PTPN22
TRPC4AP	ITGB1
CNOT6L	TMED9
TESPA1	SRGAP3
DENND2D	CD84
HLA-F	PLXNC1
PPP1R2	STMN1
HERPUD1	ANXA5
FKBP1A	PELO
AREG	HECTD4
FASLG	APOC2
GIMAP7	CCNH
ASXL2	FKBP11
RGS2	CSF2
LAYN	ATP1B3
IL26	GNLY
ENTPD1	TPRG1
IL23R	RABAC1
IL17A	HSPA1B
AC092580.4	SH3BGRL3
NCR3	FAM129A
KLRB1	CPNE7
SRGAP3	GLIPR2
TMIGD2	SLF1
ITGAE	KIR2DL3
MSC	NAA50
GZMA	SOD1
TNS3	TUSC2
ZEB2	KDM5B
LAX1	C12orf75
RP11-81H14.2	KIF21A
GOLIM4	CD44
KRT86	CAST
RBPJ	CRIP2
ETV7	TENT5C
IKZF3	ITGAX
JAML	EOMES
KIT	NKG7
MGAT4A	AOAH
ASB2	CD300A
CHN1	IRF8
ADAM19	SLAMF7
BCL2L11	DUSP2
HPGD	CMC1
PDE4D	SPTSSB
TMEM167A	HOPX
TBXAS1	PLEK
GNLY	KLRC1
SMCO4	ZMAT4
CTSH	CCL4
CHRM3-AS2	FAM49A
ATP8B4	SAMD3
NDFIP2	IL2RB
EVL	CD244
FYCO1	LYST
S100A4	CTSW
EID1	GFOD1
CD3D	AC079779.7
PTPN22	TPST2
OSTF1	FGR
GPR65	IL18RAP
ZFP36L1	CHST12
LRRN3	IL12RB2
PLPP1	TYROBP
CD96	B4GALT1
FAM118A	ITGB2
AHR	CD160
ATP2B4	MAFF
CD226	KLRC3
AKAP13	PLAC8
IQCG	C1orf21
CTSD	GPR97
SSH1	KLRC4
TRAV38-1	ITGAM
ID2	TGFBR3
RAP1B	CD55
LSP1	XCL2
CCNH	MCTP2
BHLHE40	RAB7L1
GAPDH	STYK1
IRF4	KLHDC4..1
TRAV3	CDHR1
CASS4	HVCN1
SH2D2A	PRKCB
DAPK2	IER3
IL2RG	SYTL3
CREM	MLC1
CRADD	KIR2DL4..4
TANK	PLA2G6
CPNE7	YARS
STK17B	POLD1
TPI1	RRAS2
GPR34	CTA-445C9.15
PIM1	PLAAT3
NR3C1	GNPTAB
C9orf16	BCL2L1
GTF3C1	SYTL2
FKBP11	B4GALT7
CELF2	LIM2
IL18RAP	RBPMS
CD3G	TEF
TRGV10	SLC20A1
TNFSF10	LPCAT4
IGFLR1	RUNX3
SYTL3	LZTS1
GOLGA7	NCALD
CD70	PTPN12
CLEC2B	TBX21
HLA-DQA1	IL18R1
IFI27L2	MR1
HDLBP	ITGA2
SQLE	F2RL2
IVNS1ABP	KLRB1
LPXN	KLRK1
HSH2D	XCL1
CD7	LILRB4
MYO1E	SIGLEC7
GALC	NCR3
NCOR1	NCR2
INSIG1	LILRA3
BST2	KIR2DL5A
PRKCH	SH2D1B
PGAM1	APMAP
RBL2	CALM1
TAX1BP1	CD247
AHI1	CLIC3
SYTL2	FCRL6
CLEC2D	FGFBP2
CALR	ID2
PAK2	MATK
KIAA1109	MYBL1
KLRD1	NMUR1
CCDC107	PTGDR
ITK	PTPN4
MAP3K8	TXK
TRBC2
GPR171
HELZ
TNIP3
PHYKPL
PDIA6
TRAF1
ERN1
TRAV8-6
CTNNB1
HSPB1
MT2A
TRBV20-1
TMEM2
MIR155HG
TRBV27
KLRC3
KLRC2
KIR2DL4
SLA2
LAT2
TRDC
TRDV1
NCR1
IKZF2
KIR3DL2
CSF1
AKAP5
EPAS1
PIK3R1
SRP14
CREBZF
GNPTAB
RARRES3
CD63
ID3
TRGC2
SAMSN1
LITAF
ARPC2
IL2RB
GSTP1
PLCG2
RIN3
ARHGAP9
TRBV12-4
LMNB1
HCST
PLA2G16
CDK2AP2
TRGV4
TRGV3
PRDX5
UBASH3B
NAA50
NAP1L4
DFNB31
LDHA
NEDD9
GALNT2
PPP1R16B
HLA-DRB1
RALA
PSMB9
METRNL
CCND2
CLDND1
CTSW
PDE3B
S100A11
AOAH
GATA3
IDH2
APMAP
B4GALT1
DBN1
TAP1
PRKACB
SDF2L1
VPS37B
UBE2L6
TRAV4
SLC7A5
HLA-DRA
PKM
TRBC1
TYROBP
FCER1G
SH2D1B
B3GNT7
KLHL23
KIR2DL3
FES
PABPC1
NCALD
CAPN12
NSMCE1
SLC12A6
FAM3C
CDIP1
BCAS4
TXK
RHOC
ATP8A1
FBXO34
TRG-AS1
HSPD1
PTPN6
HSPE1
TRGV9
TRAC
TIPARP
KLRC1
MIR155
PTTG1
CD27-AS1
MIR4632
SIT1
GPR25
SARDH
MIR3917
ANXA5
RANBP1
FKBP1A-SDCBP2
MIR497HG
COX5A
IFI35
KRT81
HMGN1
DYNLL1
SNRPB
STRA13
PSMC3
MYO7A
PRDX3
STMN1
SNAP47
PSMB3
ISG15
HLA-DRB5
CKS2
PSMD4
ATP6V1C2
PSMD8
HLA-DRB6
ABCC9
ANKLE1
AP4B1-AS1
APOBEC3A
ARHGEF26-AS1
PGGHG
CD3E
WHRN
DGKH
DOCK8
ELF1
FAM122C
MIGA1
FBXL18
GDPD1
GLUD1P2
HINT3
IFNLR1
INPP4B
INPP5F
ITGA4
ITPKB
KIAA1324
LINC00294
LOC100131257
LOC100190986
MAPK13
MCL1
MTX3
NFATC1
NXNL2
ODF2L
OSBPL3
PCGF5
PER2
PLEKHG2
PRICKLE2-AS3
PTPRC
RAMP2-AS1
SCD5
SF3B3
SMG1P1
STAT1
TANGO2
TATDN3
TBXA2R
TLCD5
TMEM212
TP53INP1
TRAF5
TXNDC11
USP33
VSIG1
VSTM4
ZNF620
ZNF79
WARS
CD27 - AS1
AFAP1L2
ENTPD1 - AS1
MTHFD1
HLA - DMA
FUT8
HLA - DRA
UBE2F - SCLY
UBE2F
CD2BP2
TRAFD1
VAPA
YARS
PRKAR1A
HMGN3
MTHFD2
MS4A6A
LINC00299
ITGA2
PHEX
LRRC28
SLC2A8
ZC3H12C
RDH10
SPRY2
EGR2
HLA-DQA2
PON2
CD200
CCL4L1
FAM49A
GFOD1
SMIM10
HIST1H1B
PRR11
C16orf45
CDT1
NCAPG
LINC00158
CLSPN
CENPW
GNG4
PON3
SPC24
NUF2
FCGR3A
RAD51
ORC6
MCM4
PTMS
SEMA4A
LIMK1
UBE2T
APOBEC3B
CDKN3
ASPM
REEP2
MCM2
ESCO2
GGH
BUB1
CDK1
UHRF1
TOP2A
KIF2C
TYMS
WDHD1
NHS
SPAG5
XRCC2
CCNB1
CEP55
SLC43A3
HIST1H2AL
IRF8
GINS1
MKI67
CDCA2
ABI3
KIF18B
IFITM10
KIF4A
LILRB1
DIAPH3
FXYD2
POLQ
DRAXIN
CD244
KIF14
PDLIM4
TSPAN13
GINS2
CLIC3
GNGT2
PIK3AP1
PBK
CD9
PKMYT1
CDCA3
SKA3
NEIL3
CDC6
TRIP13
ORC1
DEPDC1B
EXO1
MYBL2
CENPA
CXXC5
HJURP
PLK1
CKAP2L
MELK
SHCBP1
TPX2
QPRT
CCR1
KIF23
GABARAPL1
GTSE1
DTL
P2RY1
E2F8
PRSS30P
FXYD6-FXYD2
MND1
FAM166B
KIF15
DLGAP5
MTFR2
CDCA8
POC1A
DMC1
MCM10
BUB1B
HMMR
LILRP2
SLC17A9
PROX2
NEK2
HMOX1
SLAMF7
BTBD16
FBXO43
CDCA5
PHGDH
CLEC12A
FAM111B
TTK
PTGIS
WIPF3
DSCC1
RGS13
CLNK
ASF1B
IGFBP6
TROAP
ADAM28
SYNGR1
PTPRK
SFTPB
ANLN
TK1
SKA1
UBE2C
CCL3L1
ITM2C
BIRC5
ZWINT
RRM2
PIK3R6
AURKB
RAD51AP1
YBX3
SPC25
CCNB2
GPA33
CDC45
REG4
STYK1
CDC20
C2orf48
TTC24
CD248
ANAPC1P1
KLRC4
KLRK1
KLRC4-KLRK1
BTLA
PERP
GLUL
CITED2
TBCD
PLP2
CAMK4
SLC6A6
GLIPR1
TENT5C
METTL9
ZNF331
EGR1
Aff3
C12orf75
C15orf39
KIAA1671
C15orf48
ABCB1
ABCB9
ACOXL
ACTN2
ADAM8
ADRB1
APLP1
APLP2
ARSB
B3GALT5
BAIAP3
BSPRY
C1QTNF6
CAMK2N1
CCNA2
CCRL2
CD200R1L
CD200R1
CDKN2C
CELA1
CHIT1
CHN2
CHSY1
CISH
CITED4
CMKLR1
CNIH2
CX3CR1
MACIR
DCLK2
DCUN1D3
DUSP5
ENHO
EPDR1
F2R
F2RL2
FAXC
FGL2
FKBP10
FNDC10
FOXO3
FZD5
GAS2L1
GLCCI1
GLP1R
GLRX
GPAT3
GPD2
GPR55
GRB7
HEYL
HIC1
HTRA3
HUNK
IFNGR1
ITGAX
ITIH5
KCNJ8
KCNK5
KLRG1
LAMB3
LRRK1
MEF2A
MRC2
MRGPRE
MYO6
NCAPH
NCF1
NEDD4
NRARP
NUSAP1
OSGIN1
PABPC1L
PADI2
PAQR4
PARPBP
PCLAF
PDGFB
PGM2L1
PLEKHF1
PLXDC1
PPP1R3B
PTPN4
RCN1
RET
RFTN1
RGS3
RIPPLY3
RTN4RL1
RYR1
S1PR5
SCRIB
SELENON
SH3YL1
SLC16A10
SLC36A1
SMAD3
SOAT2
SRBD1
STK32C
SUCO
SYTL1
TFF1
TMCC3
TMEM163
TMEM273
TMEM37
TMPRSS6
TMTC4
TNK2
UNC5CL
VAV3
ZNF652
C3orf80
C11orf49
C2orf88
C8orf37
ANKRD37
ANO10
ARL4D
ARMCX2
ART3
BACE2
BCAT1
BCKDHB
BCL6
BMP7
BPHL
CACNA1D
CAPN3
CASTOR1
CCDC126
CCDC28B
CCR7
CD22
CD320
CD83
CLDN10
CNRIP1
CXCL10
CXCR5
DAPL1
DKK3
DNAJB2
DNAJC27
EFNB2
EGLN3
EHD3
EID2
EMB
ENPP2
ESPN
FAM160A1
FAM162A
FAM81A
FMNL3
GABRR2
GALNT9
GALR3
GLDC
GPM6B
GUCY1A1
HAPLN1
IGF1R
IL7R
IMMP2L
ITGA7
ITGB1
KBTBD11
KCNIP3
KCNN4
KIFAP3
KIRREL3
LDHB
LEF1
LIF
LRIG1
LTA
MAP7
MAPK11
MBOAT1
MS4A4A
MS4A4E
NCOA7
NRN1
NSG2
NT5E
P2RX7
PARP3
PCSK1
PDLIM1
PDZK1IP1
PENK
PFN2
PIK3IP1
PLCL1
PLPPR2
PLXDC2
PLXNC1
POPDC2
PTGFRN
QRFP
QTRT2
RMDN1
SAMD3
SGPP2
SH3BP5
SIDT1
SLAMF6
SLC1A4
SLC26A11
SLC30A4
SLC9A7
SLC9B2
SLFN5
SOSTDC1
SSBP2
SYNPO
TBC1D19
TCF7
TDRP
TGIF2
TLR1
TNFRSF13B
TNFRSF25
TNFSF11
TNFSF14
TNFSF8
TSPAN31
WDR34
WNT3
ZBTB46
ZNF329
ABHD4
AIM2
AKR1E2
ATCAY
ATP9A
BCL2A1
BCL3
CASP3
CBX6
CD86
CERS6
CHIC1
CMPK2
CYTH3
C9orf152
DDX58
DHX58
DYNLT3
KIAA1958
ELK3
ENPP5
EPHX1
GBP6
GSN
GXYLT1
IER5L
IFI16
IFIH1
IFIT1B
IL10RA
IRF7
ISG20
IZUMO1R
JDP2
KCTD17
KIF5C
LCLAT1
LGALSL
MAP2
MDFIC
MMD
NAPRT
NFIL3
NR4A2
NRGN
NUDT11
OAS1
OAS3
OASL
OCIAD2
OXSR1
PARP12
PBX3
PCK2
PKDCC
PLA2G2D
PLOD2
PLSCR1
PRELID2
PRR5L
PRSS2
PRSS3
PTGER2
PTPN11
RGS16
RSAD2
RTL8C
RTP4
SDCBP2
SERPINA3
SLC16A11
SLC22A15
SLC27A4
SLC37A2
SMURF2
ST6GALNAC3
STAT2
SYT11
TMEM159
TRIM5
TRIM14
TRPM1
TWSG1
USP18
VPS54
XAF1
XDH
ZBP1
ARRDC3
B4GALNT4
BTG2
CD69
CDH1
CSRNP1
CTNNA1
DDX3X
DGAT1
DHCR24
DUSP1
DUSP6
EHD1
EYA2
FOS
FOSB
FOSL2
GADD45B
HILPDA
HMGCS1
HPGDS
HSPA5
JUN
JUNB
KLF6
LAD1
LY6G5B
MAPKAPK3
MSMO1
NEURL3
NFKBID
NR4A1
ODC1
P2RY10
P4HB
PER1
PLK3
PNRC1
PPP1R15A
PYGL
QPCT
RNF149
SIK1
SKIL
SMIM3
SPSB1
STARD4
TNFAIP3
TRAF4
VDAC1
ZFP36
ACSL3
ADAT2
ADORA3
AFF1
ALS2CL
ANXA2
AQP9
ARL5B
ASNS
BAG3
BCL9
BIRC2
BPNT1
BTBD11
CABLES1
CA2
CCL18
CD101
CD44
CD72
CD93
CDKN1A
CENPL
CEP170B
CHD7
CHEK1
CKB
CNR2
COQ10B
COQ7
CORO2A
CPD
CXCR3
CYP51A1
C21orf91
C19orf53
DBF4
DDX60
DENND4A
DHX40
DKKL1
DNAJA4
DNAJB1
DNAJB4
DOCK9
DUSP10
ELL2
ESM1
ETV3
EXT1
FAM174B
FGR
FNDC3A
GABPB1
GCH1
GCNT2
GLA
GNA13
GOT1
GPR141
GPR174
HMGCR
HOOK1
HSPA13
HSPH1
IDI1
IFITM2
IFRD1
IL21R
IL4R
IRAK2
ISY1-RAB43
ITPRIPL2
JMY
KDM6B
KRT10
LGALS3
LIN54
MAFF
MAGOHB
MAP4K3
MED10
MT1M
NR4A3
NRIP1
PAK6
PDCD1LG2
PIP5K1B
PLAC8
PLCXD2
PMEPA1
PRDX6
PTPRJ
REL
RGS10
RNF130
SC5D
SERPINB6
SERPINB9
SLC35D1
SLC38A1
SLC38A2
SLC3A2
SLC41A2
SOAT1
SOCS2
SPATS2
SPTY2D1
ST6GAL1
ST8SIA1
STK11
STON2
SWAP70
TASP1
TEX2
TGFBR3
TGIF1
TJP1
TMEM123
TMEM154
TNF
TNFRSF1A
TOB2
TRIM32
TRNT1
TUBB2A
UTP14C
ZBTB38
FKBP5
BHLHE40-AS1
LINC00892
ITPR1
IL21
CREG1
TMEM243
CDK5R1
DDX5
HLA-J
SUSD6
LY6G5C
MRPL57
THADA
TSPYL2
ZNF211
PTP4A3
CDK14
RBBP8
BTG3
TRIB1
GADD45A
ADPRH
CUL9
CD276
VDR
LAPTM4B
AKIP1
ST6GALNAC4
CARD17
FAM110A
SSTR3
CPM
SDC4
TMEM169
HAPLN3
METTL7A
FAIM2
MYO5C
WLS
EGR3
FHL3
SELP
PVALB
CTTNBP2NL
PIK3R3
CD40
SIRPB1
FLVCR2
CHST2
MZB1
TMPRSS3
XKRX
RBKS
PLA2G4C
IKZF4
DNAH8
XIRP1
FAM78B
GRIK1-AS2
DENND6B
ACTG2
COL9A2
MAP1LC3A
TSPAN33
TSHR
LRRC32
TNFRSF8
LGALS17A
IL7
LRG1
CD68
AKR1C3
HIST1H2BF
SH3RF2
CPXM1
GTSF1L
TTC7B
PDGFA
LINC00884
SEC14L6
CPNE2
SLCO4A1
TNFRSF11A
CYP7B1
CD80
RASAL1
MGST2
VAV3-AS1
NIPAL4
SECTM1
CPE
IL1RL1
PM20D1
HAVCR1
LCN10
SERPINE2
LAIR2
LMCD1
SPATC1
TBC1D8
SAMSN1-AS1
DIRAS3
XXYLT1-AS2
LINC00589
ENTPD1-AS1
MMP9
SELL
CCL22
SIGLEC12
FANK1
ATP1A4
PTGIR
AHSP
STAC
ZG16B
IL1RN
CHRNA6
CSF2RB
EBI3
CD79A
GNG8
CD177
AP001341.1
LINC02498
AC010132.1
PLEKHA7
XPR1
AC002377.1
BTNL8
MICAL2
RDX
MSI2
RPS29P8
MOXD1
TIAM2
PRRG4
MYL12BP2
AL133405.2
AC006460.1
GALNT1
AL354809.1
TG
IL21-AS1
LINC01700
AC234771.2
GTF3C6
FHIT
IQCJ-SCHIP1
AC012560.1
DHODH
AC093462.1
ELMO1
RBM20
CT55
SPATS2L
PTPRN2
ABHD6
AC025470.1
AP001042.1
AK4P6
BDH2P1
COL3A1
AC015660.4
ZNF292
DIRAS2
AC084026.2
MYO16
NME7
RAPH1
LINC02099
AL138720.1
IL17F
PIGT
AL049779.1
TSPAN5
XXYLT1
DIAPH2
AF064858.1
BARD1
MCM5
AC099541.1
AC092824.1
LMCD1-AS1
LINC02416
ACOX3
NUP133
PKHD1L1
NSMCE2
PRKAG2
LINC01508
MAP4K3-DT
JMJD1C
ARL14EPL
LINC01146
MRPS6
AC114550.1
ZNF831
SMIM15-AS1
GALK2
KRTAP21-3
AL353135.2
ADAMTS7P4
SLC24A3
STEAP2-AS1
HBS1L
AC078828.1
AL355472.2
Z97206.2
WWC3
AC126121.3
GTF2F2
LINC01692
PGK1
AL442128.1
SNX29
ANKS1B
NOS1AP
LINC00598
C11orf88
DAAM1
EVC
AC022168.1
AC026396.1
PDE4B
ZSWIM6
RBM19
AC068135.2
AC005280.1
PCNX2
AC087379.1
MEF2C-AS1
AL591518.1
LINC00535
TFEC
ANKMY2
MARK2P13
AC005280.3
IWS1
AL139807.1
CDCA7L
NEBL
MIR3142HG
AC016074.2
AC007182.1
C5orf64
LINC00536
KLHL32
RCOR3
AC097518.2
SCYGR1
XRCC4
LINC01510
TBL1X
AC100849.1
LINC02363
KIAA1211
SLC25A13
NCOR2
FAM20A
AC009148.1
CCDC26
SFI1
NCOA2
AC084262.2
AL807740.1
LINC02209
BARX2
KCTD19
MTRR
AC063949.1
FADS2P1
MYOM1
ARHGAP23
IPPK
LINC02085
DYM
AC131254.3
AL355076.2
EIF3H
PRIMA1
CD99L2
PARD3
C19orf12
CYFIP2
LSM1P2
UST
AP003500.1
ZSCAN25
PPARG
SYN2
LINC01517
AC082651.1
AL136531.2
AC116366.3
SHROOM3
TSHZ2
AL096794.1
AC093010.3
AL133467.1
C17orf99
AC114752.1
LINC00476
AL512635.1
AL159163.1
GRM1
MIR3148
PRDM10
RNF122
PPCDC
LINC02357
BTAF1
ADAMTS3
WDR59
TP73
PMCH
DHTKD1
AP001267.5
RPS27AP1
ZNF80
AL079305.1
VPS37C
GUCA1C
FANCM
LINC02240
AL606807.1
PLEC
SLC39A8
HMGB3P17
AMZ1
LINC01588
AC007000.3
SPATA3-AS1
AC138123.1
MYLK
RAD51B
DZIP1L
AL133500.1
AL049828.1
C1QTNF9B
MFSD6
AL359736.1
AP001790.1
FSTL4
PLIN1
NFIA
RN7SL732P
AC034139.1
FBXL17
CARS
AP000781.2
SDCCAG8
LIMA1
AC008014.1
AC004812.2
ARMC8
RF00601
AC095032.1
TTC7A
ARHGAP15
ATAD1
LINC02098
CPPED1
SMARCA2
AC114401.1
ARL3
AL035446.2
ALG8
MYCBP2
SEC11A
RPL17P33
KLHDC8A
SRP14P1
SYNE2
RNF214
FRS2
EXOSC9
DOCK2
AC092747.1
AC010401.2
CLEC16A
PECR
RNU6-546P
RPS11P7
ZNF438
AC074135.1
LINC01814
NKD1
ZBTB21
AC005531.1
PDE7B
CHST3
GRK5
MTMR8
PRDM5
ATG16L1
PVT1
KCNJ2-AS1
AC027644.1
PIWIL2
AC015712.2
MBD2
AL079352.1
LINC00271
KIAA2026
AC092640.1
AL390036.1
RNGTT
MAPKAP1
RF00019
HPYR1
FHAD1
CCNI2
STAU2-AS1
GOLGA4
TUBB6
TDH
SND1
GPR78
UTRN
HSPA14
SORD2P
AC009226.1
ACOT9
ACTN4
ADD3
ADRB2
AHCTF1
ANP32E
ANTXR2
ARL6IP6
ATP5G2
C6orf108
CA5B
CAST
DSTN
FAM113B
FGFBP2
GBP1
GBP4
GMPS
GNL3L
GPI
HNRNPK
HNRPLL
KLF2
LPAR6
MLLT10
MRPL37
NDUFS8
NECAP1
NOTCH1
NPC2
PARP9
PCMTD2
PCNT
POLR1D
PPM1M
PPP2R4
PRDM2
PRKAG1
PSMB8
PSME2
PURA
R3HDM1
RAB3GAP1
RABAC1
RBBP4
S1PR1
SLC27A2
SNX17
SRA1
STK38
TAZ
TIMP1
TMEM140
TNRC6C
TP53BP2
TRAPPC10
TUG1
UBE2Q2
ZFYVE26
AAED1
AATF
ABCE1
ABCF2
ABCF3
ABHD11
ABR
ACAA2
ACADL
ACADM
ACADVL
ACE
ACOD1
ACOT11
ACP1
ACSBG1
ACSS2
ACTR6
ACYP1
ADA
ADAM9
ADAMTS9
ADAT1
ADGRE4P
ADGRG5
ADRBK2
AFMID
AGPAT3
AHCY
AHSA1
AIDA
AK3
AKR1B10
ALCAM
ALG2
ALS2
ANAPC11
ANAPC5
ANK3
ANKRD49
ANXA3
APAF1
APEX1
APOBEC2
APOC2
ARF1
ARHGAP5
ARHGDIB
ARHGEF12
ARID3A
ARL4C
ARL5A
ARMCX3
ARRB2
ASAP2
ASF1A
ASPRV1
ASS1
ATAD3A
ATIC
ATMIN
ATP1A1
ATP1B3
ATP5A1
ATP5B
ATP6V0A1
ATP8A2
ATPIF1
ATRNL1
AVEN
AXIN2
B4GALNT1
B4GALT4
B4GAT1
BANK1
BBC3
BBS9
BCCIP
BCOR
BDH1
BHLHE41
BLNK
BTBD6
BTK
BZW2
C10orf128
C10orf54
C10orf88
C12orf57
C12orf71
C19orf38
C19orf70
C1orf131
C1orf54
C1orf74
C1QBP
C5AR1
C6orf141
C7orf49
CACNA1E
CALCB
CAMP
CAMSAP2
CASC4
CASP1
CASP4
CCDC109B
CCDC112
CCDC115
CCDC146
CCDC191
CCDC58
CCDC66
CCDC88A
CCNYL1
CCS
CCT2
CCT4
CCT5
CCT6A
CD14
CD19
CD24
CD2AP
CD300LD
CD302
CD36
CD37
CD3EAP
CD81
CDC14A
CDC26
CDC37
CDIPT
CDK4
CEACAM1
CENPQ
CEP128
CGGBP1
CHORDC1
[truncated: 889 more rows]

## Sheet: Table S2
Resident and exhausted markers for bulk data analysis
CD4_Res_Bulk	CD4_Exh_Bulk	CD8_Res_Bulk	CD8_Exh_Bulk	NK_Res_Bulk	NK_Exh_Bulk
HSPA1A	GZMA	CCL4	S100A4	TPSAB1	RPL36
HSP90AA1	ARHGDIB	RPS29	TNFRSF4	TPSB2	CD74
JUN	GZMB	CXCR4	LTB	CPA3	CFL1
JUNB	CD247	IFNG	CTSC	SRGN	IFITM2
PPP1R15A	SYTL3	PNRC1	ICOS	HSPH1	EEF1D
TUBA1A	GNLY	EZR	ARID5B	RGS1	S100A11
TOB1	TNFRSF1B	ZNF331	CTLA4	NFKBIZ	CCL5
DNAJB1	TYROBP	CD8A	NDUFV2	NEAT1	HMGB1
ZFP36	IL32	GADD45B	DNPH1	SQSTM1	CRIP1
DUSP1	BATF	TUBA4A	MIR4435-2HG	CLU	SEC61B
KLF6	DUSP4	CCL4L2	CD27	CD44	IFITM1
FOS	TNFRSF18	ADGRE5	RHOG	RGS2	HINT1
NR4A1	CARD16	PTGER4	RHBDD2	SDCBP	COX6C
FOSB	TIGIT	TNFSF9	IL2RA	LTC4S	COTL1
ATF3	LAYN	XCL1	GBP2	MS4A2	COX6B1
BTG2	ENTPD1	XCL2	CORO1B	CD9	TXN
CSRNP1	SPOCK2	CD8B	CXCR6	LAPTM5	CORO1A
MYADM	BIRC3	HOPX	PELI1	LAPTM4A	SEC61G
SERTAD1	MT1E	HSPA6	LAIR2	HPGDS	NDUFS5
NEU1	HLA-C	GZMH	HNRNPLL	DYNLL1	IFITM3
UBE2S	CD7	KLRD1	TNFRSF9	SGK1	COX7A2
NR4A2	ARPC2	CTSW	CD28	CCNI	TPM4
ANKRD37	LSP1	SCML4	EPSTI1	FCER1G	UQCR11
AREG	SH2D2A	CD69	ACP5	VWA5A	WDR83OS
EGR1		SLC2A3	TBC1D4	CD37	GNG5
IER2		NR4A3	CNIH1	KIT	MAP3K8
LMNA			GALM	EIF5	H2AFV
			CD4	BRD2	HLA-DRB1
			DUSP16	ELF1	GUK1
			TMEM173	DNAJB6	POLR2L
			CTSB	SRSF7	NDUFB2
			STAM	IL1RL1	PTPRCAP
			TNFRSF25	SKIL	SNRPG
			HTATIP2	SLC18A2	C4orf48
			MAF	ELL2	KRTCAP2
			CCR6	WSB1	PSMB1
			PHTF2	TRA2B	GMFG
			GNA15	PTGES3	NDUFA3
			CD59	ZFAND5	PSMB9
			IGFLR1	RGS10	ERH
			SELL	CLK1	PPP1CA
			ARPC1B	PPP1R10	CD53
			SNX9	KLF4	PSMB8
			UCP2	RHOH	LSM7
			JAK1	PTGS1	RAD21
				CCNL1	PSMA6
				RGS13	NDUFA13
				CKS2	PSMB3
				SRSF5	MT1X
				ARF4	ECH1
				LCP2	BAX
				GPR65	RARRES3
				GALC	CD3E
				ZFAND2A	LIMD2
				TSC22D1	LY6E
				AMD1	HCST
				ARHGAP18	HLA-DRA
				TSC22D2	NDUFA11
				ASAH1	MRPL41
				AHR	HLA-F
				CHORDC1	FABP5
				GTF2B	TOMM5
				ANKRD28	MYDGF
				ALOX5	NKG7
				LMO4	RNF213
				HSPA9	SNRPD1
				IL18	PPP4C
				DNAJB4	GYPC
				TIPARP	SIVA1
				RAB7A	SNRPF
				RALGAPA1	LDLRAD4
				CHMP1B	HLA-DPB1
				TWISTNB	IL7R
				SIGLEC6	CD3D
				RTN4	ANAPC11
				DUSP10	RGCC
				DDIT3	ISG20
				LAT2	NHP2
				MLPH	PRDX2
				SEMA4A	CST7
				AZIN1	HLA-DQA1
				SBDS	EML4
				ADRB2	COX14
				PER1	TNIP1
				CPM	FYN
				SERINC1	FNBP1
				TESPA1	NDUFC2
				SMYD3	OCIAD2
				ZC3HAV1	VOPP1
				BNIP3L	TIMM8B
				TNIK	TRBC2
				DNAJB9	SNRPE
				SLC45A3	PARK7
				HEXIM1	FKBP1A
				GCSAML	COX5A
				VAT1	PPM1G
				FER	SEC11C
				INTS6	ATOX1
				ARL5B	SERF2
				CPEB4
				RBKS
				PCF11
				SNAP23
				IGHA1
				CLCN3
				CALB2
				SLC1A5
				FAM53C
				PPP1R15B
				STX3
				GNPTAB
				MITF
				ANXA4
				CXCL16
				HS3ST1
				LYN
				ACER3
				IRS2
				DEDD2
				MLF1
				CD68
				GMPR
				NEDD9
				PHACTR1
				DLC1
				WDR45B
				HES1
				KLRG1
				FCER1A
				RLF
				EGR3
				YPEL5
				PNP
				EIF4A3
				IFRD1
				CD55
				RASGEF1B
				GLUL
				DNAJA1
				ANXA1
				CITED2
